# Supplementary material for: N1-methylpseudouridylation of mRNA causes +1 ribosomal frameshifting
Source: Nature. 2023 Dec 6;625(7993):189–94. doi: 10.1038/s41586-023-06800-3 (PMC10764286; doi:10.1038/s41586-023-06800-3)
Supplement: Supplementary file 4 — Source Data Fig. 2 [file 41586_2023_6800_MOESM4_ESM.xlsx]

## Sheet: Fig 2b
VACCINE	PEPTIDES	SFU PER MILLION CELLS
UNTREATED	+1FS SPIKE	2.5
UNTREATED	+1FS SPIKE	12.5
UNTREATED	+1FS SPIKE	5
UNTREATED	+1FS SPIKE	0
UNTREATED	+1FS SPIKE	15
UNTREATED	+1FS SPIKE	5
UNTREATED	+1FS SPIKE	0
UNTREATED	+1FS SPIKE	0
CHADOX-1 NCOV-19	+1FS SPIKE	5
CHADOX-1 NCOV-19	+1FS SPIKE	2.5
CHADOX-1 NCOV-19	+1FS SPIKE	42.5
CHADOX-1 NCOV-19	+1FS SPIKE	12.5
CHADOX-1 NCOV-19	+1FS SPIKE	87.5
CHADOX-1 NCOV-19	+1FS SPIKE	2.5
CHADOX-1 NCOV-19	+1FS SPIKE	0
CHADOX-1 NCOV-19	+1FS SPIKE	0
BNT162B2	+1FS SPIKE	305
BNT162B2	+1FS SPIKE	157.5
BNT162B2	+1FS SPIKE	77.5
BNT162B2	+1FS SPIKE	60
BNT162B2	+1FS SPIKE	272.5
BNT162B2	+1FS SPIKE	647.5
BNT162B2	+1FS SPIKE	202.5
BNT162B2	+1FS SPIKE	270
BNT162B2	SARS-COV-2 M	20
BNT162B2	SARS-COV-2 M	0
BNT162B2	SARS-COV-2 M	5
BNT162B2	SARS-COV-2 M	0
BNT162B2	SARS-COV-2 M	47.5
BNT162B2	SARS-COV-2 M	0
BNT162B2	SARS-COV-2 M	0
BNT162B2	SARS-COV-2 M	2.5

## Sheet: Fig 2c
GROUP	SFU PER MILLION CELLS
UNTREATED	2.5
UNTREATED	0
UNTREATED	20
UNTREATED	0
UNTREATED	0
UNTREATED	2.5
UNTREATED	5
UNTREATED	15
CHADOX-1 NCOV-19	1787.5
CHADOX-1 NCOV-19	1300
CHADOX-1 NCOV-19	897.5
CHADOX-1 NCOV-19	1635
CHADOX-1 NCOV-19	1302.5
CHADOX-1 NCOV-19	1157.5
CHADOX-1 NCOV-19	710
CHADOX-1 NCOV-19	1372.5
BNT162B2	3142.5
BNT162B2	3570
BNT162B2	3322.5
BNT162B2	3032.5
BNT162B2	3445
BNT162B2	3360
BNT162B2	3390
BNT162B2	3692.5
